# Supplementary material for: GJA1 Expression and Left Atrial Remodeling in the Incidence of Atrial Fibrillation in Patients with Obstructive Sleep Apnea Syndrome
Source: Biomedicines. 2021 Oct 13;9(10):1463. doi: 10.3390/biomedicines9101463 (PMC8533106; doi:10.3390/biomedicines9101463)
Supplement: Supplementary file 1 [file biomedicines-09-01463-s001.zip]

Archive with 1 entries (1 files):
- biomedicines-1398068-supplementary.pdf
